# Supplementary material for: Janus kinases inhibitors for coronavirus disease-2019: A pairwise and Bayesian network meta-analysis
Source: Front Med (Lausanne). 2022 Nov 23;9:973688. doi: 10.3389/fmed.2022.973688 (PMC9727257; doi:10.3389/fmed.2022.973688)
Supplement: Supplementary file 2 [file Table_1.xlsx]

## Sheet: SearchResults (4)
The ongoing clinical trials
NCT Number	Title	Interventions	Enrollment	Start Date	Primary Completion Date	Completion Date
NCT05082714	Tocilizumab Versus Baricitinib in Patients With Severe COVID-19	baricitinib	251	2021-10-18	2022-05-01	2022-05-01
NCT05056558	Efficacy and Safety of Baricitinib in Patients With Moderate and Severe COVID-19	baricitinib	480	2021-10-01	2022-04-01	2022-09-01
NCT04693026	Efficacy of Ramdicivir and Baricitinib for the Treatment of Severe COVID 19 Patients	baricitinib	150	2020-09-10	2021-02-15	2021-03-05
NCT05074420	A Study of Baricitinib (LY3009104) in Children With COVID-19 (COV-BARRIER-PEDS)	baricitinib	24	2021-12-21	2023-07-14	2023-08-30
NCT04832880	Factorial Randomized Trial of Rendesivir and Baricitinib Plus Dexamethasone for COVID-19 (the AMMURAVID Trial)	baricitinib	4000	2021-04-06	2022-03-01	2022-12-01
NCT04970719	Baricitinib in Hospitalized Covid-19 Patients With Diabetes Mellitus	baricitinib	382	2021-07-10	2021-12-01	2021-12-01
NCT05279391	Combination of Inhaled DNase, Baricitinib and Tocilizumab in Severe COVID-19	baricitinib	150	2020-10-25	2021-11-30	2023-12-31
NCT04890626	Clinical Trial to Evaluate the Efficacy of Different Treatments in Patients With COVID-19	baricitinib	2193	2020-04-04	2021-11-30	2022-11-30
NCT04321993	Treatment of Moderate to Severe Coronavirus Disease (COVID-19) in Hospitalized Patients	baricitinib	800	2020-04-17	2023-02-01	2023-03-01
NCT04891133	EU SolidAct: An Adaptive Pandemic and Emerging Infection Platform Trial	baricitinib	1900	2021-06-03	2022-12-01	2025-12-01
NCT04381936	Randomised Evaluation of COVID-19 Therapy	baricitinib	50000	2020-03-19	2022-11-01	2032-11-01
NCT05187793	Randomized Study of Efficacy of Different Treatment Regimens of Olokizumab	baricitinib	204	2021-07-08	2022-04-01	2022-05-01
NCT04365764	Effect of Treatments in Patients Hospitalized for Severe COVID-19 Pneumonia: a Multicenter Cohort Study	baricitinib	400	2020-03-14	2022-12-31	2022-12-31
NCT05080218	COVID-19 VaccinE Response in Rheumatology Patients	baricitinib	1000	2021-11-15	2023-05-01	2023-09-01
NCT04424056	A Trial Using ANAKINRA, TOCILIZUMAB Alone or in Association With RUXOLITINIB in Severe Stage 2b and 3 of COVID19-associated Disease	ruxolitinib	216	2020-09-01	2022-09-30	2022-11-01
NCT04581954	Inflammatory Signal Inhibitors for COVID-19 (MATIS)	ruxolitinib	456	2020-10-02	2022-06-30	2022-06-30
NCT04848493	National Project on Vaccines, COVID-19 and Frail Patients	ruxolitinib	1300	2021-04-19	2021-07-20	2022-04-20
NCT04351503	A Systems Approach to Predict the Outcome of SARS-CoV-2 in the Population of a City; COVID-19	ruxolitinib	10000	2020-04-09	2022-04-01	2022-04-01
NCT04278404	Pharmacokinetics, Pharmacodynamics, and Safety Profile of Understudied Drugs Administered to Children Per Standard of Care (POPS)	ruxolitinib	5000	2020-03-05	2024-04-24	2024-04-24
NCT05080218	COVID-19 VaccinE Response in Rheumatology Patients	tofacitinib	1000	2021-11-15	2023-05-01	2023-09-01
